# Supplementary material for: Using the Assembly Time as a Tool to Control the Surface Morphology and Separation Performance of Membranes with a Tannic Acid–Fe3+ Selective Layer
Source: Membranes (Basel). 2024 Jun 6;14(6):133. doi: 10.3390/membranes14060133 (PMC11205845; doi:10.3390/membranes14060133)
Supplement: Supplementary file 1 [file membranes-14-00133-s001.zip]

Archive with 1 entries (1 files):
- membranes-3008099-supplementary.pdf
